# Supplementary material for: Accuracy of genotype imputation in Nelore cattle
Source: Genet Sel Evol. 2014 Oct 10;46(1):69. doi: 10.1186/s12711-014-0069-1 (PMC4192291; doi:10.1186/s12711-014-0069-1)
Supplement: Additional file 1: — Observed autosome regions presenting an average imputation accuracy (CORR) lower than 0.7. BTA refers to the bovine (Bos taurus) autosome for which the window was mapped; min.win is the position in base pairs (according to Illumina® map) of the first SNP of the window; max.win is the position in base pairs (according to Illumina® map) of the last SNP of the window; CORR(sdCORR) is the average (SD) of the correlation between observed and imputed genotypes, considering the SNP within the window; PERC(sdPERC) is the average (SD) of the percentage of correctly imputed genotypes, considering the SNP within the window; mMAF(sMAF) is the average (SD) of MAF, considering the SNP within the window; mr2(sr2) is the average (SD) of LD (r2) between all pairs of SNPs located in the same window; medr2 is the median of LD (r2) between all pairs of SNP located in the same window; win is the window index (consecutive numbers on the same chromosome indicate contiguous windows); Nsnp is the number of markers in the window; avg_dist is the average gap between adjacent markers within the same window (in kb). [file 12711_2014_69_MOESM1_ESM.xls]

## Sheet: Sheet1
BTA	min.win	max.win	CORR	sdCORR	PERC	sdPERC	mMAF	sMAF	mr2	sr2	medr2	win	Nsnp	avg_dist
1	44503529	44600555	0.681848	0.178093	81.0643	11.914	0.271566	0.139039	0.168416	0.225171	0.074097	300	25	4.04275
1	44601308	44701043	0.509552	0.157653	75.0662	8.7856	0.22944	0.120654	0.184652	0.223473	0.108327	301	25	4.15562
1	44706230	44821882	0.365924	0.217029	72.5934	18.8869	0.210455	0.161427	0.0827896	0.167055	0.0161846	302	25	4.81883	window A
1	44823013	44905771	0.411359	0.262938	79.3426	18.3884	0.183805	0.155678	0.14057	0.249597	0.016616	303	25	3.44825	window A
1	44908627	45058993	0.461884	0.219943	85.1332	8.39904	0.130086	0.10913	0.272603	0.31221	0.106469	304	25	6.26525
1	45068624	45258031	0.623413	0.295303	88.5173	9.77411	0.188099	0.167362	0.144494	0.305756	0.00587663	305	25	7.89196
1	60514340	60657959	0.555146	0.373048	78.0086	23.8485	0.223402	0.16836	0.0743945	0.164982	0.01044	413	25	5.98412
1	94454932	94586281	0.6943	0.297073	89.1029	13.5974	0.146345	0.13983	0.08459	0.20975	0.00730281	644	25	5.47287
1	95045772	95162832	0.618096	0.248631	76.1905	18.296	0.290051	0.115196	0.136622	0.245166	0.0234035	648	25	4.8775
1	95165458	95279975	0.651805	0.194858	84.4424	9.9752	0.213413	0.137855	0.130492	0.240686	0.0143467	649	25	4.77154
2	104764236	104868718	0.543456	0.404984	80.3081	21.94	0.22135	0.172667	0.069097	0.173293	0.00770003	696	25	4.35342
2	104869632	104925870	0.264501	0.124414	70.9834	15.3472	0.148889	0.10691	0.119808	0.207632	0.0296322	697	25	2.34325
2	104936152	105020316	0.486013	0.25219	76.169	16.1035	0.187233	0.110416	0.141204	0.202533	0.0545215	698	25	3.50683
3	119438666	119533890	0.656336	0.383018	83.231	19.2064	0.240116	0.116203	0.0982284	0.19033	0.0176901	826	25	3.96767
4	96758464	96860672	0.549936	0.381283	74.4374	24.0898	0.239593	0.109005	0.125163	0.247448	0.0114292	592	25	4.25867
6	106735926	106881803	0.693373	0.191901	92.8049	4.79128	0.126623	0.143774	0.104993	0.239394	0.00534897	783	25	6.07821
6	116787545	117062683	0.665965	0.376294	85.8383	19.31	0.209158	0.14601	0.0707839	0.173713	0.00816414	859	25	11.4641
6	117068089	117172584	0.413777	0.331179	69.9697	21.1318	0.220604	0.147801	0.0472779	0.127297	0.00852433	860	25	4.35396
7	88847	373678	0.599261	0.318339	76.2409	24.5019	0.244428	0.147055	0.140834	0.262495	0.0136048	1	25	11.868
7	23748514	23912976	0.606093	0.364745	79.4916	21.047	0.237133	0.121749	0.0810289	0.180836	0.00684479	130	25	6.85258
7	54824579	55135744	0.680707	0.380012	89.6654	15.3747	0.154455	0.135858	0.167718	0.310583	0.0159138	340	25	12.9652
9	52267010	52391854	0.695916	0.367997	85.376	17.7293	0.254644	0.151068	0.0867162	0.163797	0.012781	373	25	5.20183
10	87163863	87413473	0.679938	0.187146	87.0249	4.86337	0.204482	0.145702	0.213438	0.271668	0.0804702	561	25	10.4004
11	5701539	5798679	0.591418	0.366424	78.9626	20.6375	0.208309	0.136116	0.0657787	0.139538	0.0108256	47	25	4.0475
11	5701539	5798679	0.591418	0.366424	78.9626	20.6375	0.208309	0.136116	0.0657787	0.139538	0.0108256	47	25	4.0475
11	5701539	5798679	0.591418	0.366424	78.9626	20.6375	0.208309	0.136116	0.0657787	0.139538	0.0108256	47	25	4.0475
14	68095999	68216742	0.538701	0.369476	73.2919	21.4323	0.248243	0.1168	0.122847	0.236835	0.0206659	491	25	5.03096
14	77200383	77351818	0.665664	0.388693	90.0573	12.649	0.193112	0.141283	0.0997238	0.194082	0.0094435	567	25	6.30979
15	577326	739611	0.474009	0.213458	62.9249	14.5627	0.287125	0.0906295	0.376787	0.32719	0.260525	3	25	6.76187
15	740087	931143	0.638395	0.270499	74.9642	18.9516	0.189345	0.101304	0.200067	0.333907	0.0107031	4	25	7.96067
15	77653121	77945210	0.695233	0.359098	85.5186	17.7145	0.299418	0.143506	0.199171	0.302904	0.0489265	518	25	12.1704
15	82140931	82243263	0.494773	0.361432	75.4958	23.2053	0.203041	0.138777	0.0897113	0.202399	0.0102238	539	25	4.26383
15	82245483	82422810	0.590029	0.383163	78.6939	23.3228	0.209922	0.136914	0.0838729	0.182595	0.00576254	540	25	7.38863
16	49156496	49480575	0.609376	0.202157	77.9422	14.7911	0.213098	0.116217	0.253062	0.30406	0.102719	316	25	13.5033
16	49491331	49681967	0.469233	0.207585	89.4304	8.15736	0.0826332	0.0941523	0.360503	0.400192	0.0964922	317	25	7.94317
16	55145360	55397555	0.694777	0.253157	92.5881	9.24891	0.0863911	0.0951173	0.111563	0.253861	0.00396263	350	25	10.5081
16	55398277	55571325	0.644388	0.29094	92.1132	7.34832	0.101426	0.0869707	0.141825	0.278916	0.00803385	351	25	7.21033
16	70792387	71054542	0.652329	0.170389	83.7344	12.3995	0.220416	0.159542	0.120631	0.234601	0.0201074	462	25	10.9231
17	40804507	40906834	0.235201	0.251202	73.8603	15.7174	0.164849	0.128876	0.255967	0.328403	0.0752388	272	25	4.26363
17	40804507	40906834	0.235201	0.251202	73.8603	15.7174	0.164849	0.128876	0.255967	0.328403	0.0752388	272	25	4.26363
17	40804507	40906834	0.235201	0.251202	73.8603	15.7174	0.164849	0.128876	0.255967	0.328403	0.0752388	272	25	4.26363
21	59804268	59949062	0.457951	0.302908	74.8245	19.5394	0.197569	0.14292	0.0992118	0.211158	0.0108849	410	25	6.03308
21	59804268	59949062	0.457951	0.302908	74.8245	19.5394	0.197569	0.14292	0.0992118	0.211158	0.0108849	410	25	6.03308
21	59953379	60061193	0.460846	0.15146	74.9694	9.77175	0.182479	0.105341	0.20634	0.289312	0.0845174	411	25	4.49225
21	59953379	60061193	0.460846	0.15146	74.9694	9.77175	0.182479	0.105341	0.20634	0.289312	0.0845174	411	25	4.49225
21	60065494	60202444	0.553872	0.253224	83.5637	15.6078	0.161279	0.140223	0.21957	0.351173	0.0343973	412	25	5.70625
21	60065494	60202444	0.553872	0.253224	83.5637	15.6078	0.161279	0.140223	0.21957	0.351173	0.0343973	412	25	5.70625
21	60207330	60266310	0.580997	0.221152	85.2747	15.9571	0.136927	0.124446	0.291487	0.374315	0.0772144	413	25	2.4575
21	60207330	60266310	0.580997	0.221152	85.2747	15.9571	0.136927	0.124446	0.291487	0.374315	0.0772144	413	25	2.4575
21	60269069	60341936	0.57738	0.185606	92.3635	7.82847	0.079149	0.0850505	0.459403	0.46053	0.195613	414	25	3.03613
21	60269069	60341936	0.57738	0.185606	92.3635	7.82847	0.079149	0.0850505	0.459403	0.46053	0.195613	414	25	3.03613
21	60474267	61010990	0.650522	0.24472	81.8394	15.4903	0.226242	0.140045	0.23575	0.33677	0.0377371	416	25	22.3635
21	60474267	61010990	0.650522	0.24472	81.8394	15.4903	0.226242	0.140045	0.23575	0.33677	0.0377371	416	25	22.3635
26	23267559	23375525	0.681815	0.181657	82.7604	9.70241	0.269353	0.157513	0.229487	0.274849	0.0923333	144	25	4.49858
26	25901280	26069335	0.655919	0.177481	76.6865	13.9585	0.260734	0.128443	0.211452	0.310522	0.0534169	160	25	7.00229
29	49747430	50386436	0.677678	0.21623	83.2829	15.2095	0.220704	0.152431	0.0662027	0.167392	0.00869214	314	25	26.6252
29	50392455	50783100	0.641253	0.183095	84.8412	10.4099	0.192946	0.14613	0.0657028	0.152255	0.00997517	315	25	16.2769
